# Supplementary material for: The mTOR inhibitor rapamycin suppresses trigeminal neuropathic pain and p-MKK4/p-p38 mitogen-activated protein kinase-mediated microglial activation in the trigeminal nucleus caudalis of mice with infraorbital nerve injury
Source: Front Mol Neurosci. 2023 Apr 14;16:1172366. doi: 10.3389/fnmol.2023.1172366 (PMC10140572; doi:10.3389/fnmol.2023.1172366)
Supplement: Supplementary file 1 [file Data_Sheet_1_v1.ZIP]

Archive with 10 entries (9 files):
- Figure 1/
- __MACOSX/._Figure 1
- Figure 1/figure 1_pain test.xlsx
- __MACOSX/Figure 1/._figure 1_pain test.xlsx
- Figure 1/Figure 1B.post-surgery.tif
- __MACOSX/Figure 1/._Figure 1B.post-surgery.tif
- Figure 1/.DS_Store
- __MACOSX/Figure 1/._.DS_Store
- Figure 1/Figure 1A.pre-surgery.tif
- __MACOSX/Figure 1/._Figure 1A.pre-surgery.tif
