# Supplementary material for: The mTOR inhibitor rapamycin suppresses trigeminal neuropathic pain and p-MKK4/p-p38 mitogen-activated protein kinase-mediated microglial activation in the trigeminal nucleus caudalis of mice with infraorbital nerve injury
Source: Front Mol Neurosci. 2023 Apr 14;16:1172366. doi: 10.3389/fnmol.2023.1172366 (PMC10140572; doi:10.3389/fnmol.2023.1172366)
Supplement: Supplementary file 1 [file Data_Sheet_1_v1.ZIP › Figure 1/figure 1_pain test.xlsx]

## Sheet: Sheet1
	Figure 1B. Mechanical allodynia
	contralateral
	Day	SHAM (n=8)								ION-pNL (n=8)
	0	0.4	0.16	0.16	0.16	0.4	0.4	1	0.6	0.16	0.4	0.4	1	0.16	0.16	1	1
	1	0.16	0.16	0.16	0.16	0.4	0.4	0.16	1	0.16	0.6	0.16	1	0.16	0.4	0.6	0.16
	3	0.16	0.16	0.16	0.16	0.16	0.6	0.16	0.4	0.16	0.4	0.4	0.4	0.6	0.4	1	0.4
	5	0.4	0.4	0.4	0.16	0.16	0.6	0.4	0.6	0.4	0.4	0.16	0.4	0.4	0.4	1	0.4
	7	0.4	0.4	0.6	0.4	0.16	0.16	0.4	0.6	0.16	0.16	0.4	0.4	0.4	0.16	1	0.4
	10	0.16	0.16	0.16	0.16	0.16	0.16	1	0.6	0.16	0.4	0.16	0.4	1	0.4	1	0.4
	14	0.4	0.16	0.16	0.16	0.4	0.16	0.16	0.6	0.16	0.07	0.4	0.4	0.16	0.4	0.6	0.16
	ipsilateral
	Day	SHAM (n=8)								ION-pNL (n=8)
	0	0.6	0.16	0.16	0.4	0.4	0.4	1	0.6	0.16	0.4	0.4	1	0.16	0.16	1	1
	1	0.16	0.16	0.16	0.16	0.4	0.4	0.16	0.6	0.008	0.008	0.02	0.02	0.02	0.02	0.02	0.02
	3	0.4	0.4	0.16	0.16	0.4	0.16	0.16	0.4	0.008	0.008	0.008	0.008	0.008	0.008	0.008	0.02
	5	0.4	0.4	0.16	0.16	0.4	0.4	0.4	0.16	0.008	0.008	0.008	0.008	0.008	0.008	0.008	0.02
	7	0.4	0.4	0.16	0.4	0.4	0.16	0.4	0.16	0.04	0.008	0.008	0.008	0.008	0.008	0.02	0.008
	10	0.4	0.4	0.16	0.16	0.16	0.16	0.6	0.4	0.02	0.008	0.008	0.008	0.02	0.008	0.02	0.008
	14	0.4	0.4	0.16	0.16	0.4	0.16	0.6	0.4	0.008	0.008	0.008	0.008	0.02	0.008	0.008	0.008
	Figure 1C. Cold allodynia
	contralateral
	Day	SHAM (n=8)								ION-pNL (n=8)
	0	0.91	1.92	0.53	2.11	1.55	1.62	2.78	2.7	3.79	1.36	1.69	1.44	2.12	2.17	1.13	2.03
	1	2.77	1.49	1.92	0.93	2.93	3.53	1.04	1.84	1.64	2.82	1.5	2.54	2.97	1.89	1.7	2.79
	3	2.72	0	1.22	2.69	2.44	2.2	2.36	1.97	1.07	1.71	2.9	2.18	1.98	0.82	1.59	2.44
	5	2.21	1.38	3.02	1.72	2.5	2.23	1.14	3.2	3.41	2.7	2.52	2.63	1.64	2.1	1.39	1.5
	7	2.21	1.38	3.02	1.72	2.82	0.75	2.49	1.2	3.41	2.7	2.52	2.63	1.64	2.1	1.39	1.5
	10	1.46	2.55	1.46	2.73	2.21	3.88	3.17	1.08	3.54	1.3	2.74	2.23	4.28	0.81	2.02	1.03
	14	2.8	1.54	1.6	1.73	1.92	3.49	1.45	4.11	1.11	2.9	2.55	2.64	2.38	1.8	2.14	1.93
	ipsilateral
	Day	SHAM (n=8)								ION-pNL (n=8)
	0	2.23	1.48	1.83	2.91	2.73	3.5	1.15	1.94	1.64	1.31	1.67	2	1.48	1.89	1	1.99
	1	1.47	1.06	1.16	2.26	0.44	3.21	1.11	2.16	1.09	0	4.54	2.45	4.79	2.47	3.3	5.93
	3	1.07	0.76	0.56	1.91	2.37	2.17	1.8	2.54	3.28	3.94	3.12	4.63	4.78	4.2	4.37	1.56
	5	2.71	2.42	1.57	2.02	1.98	2.13	1.73	2.09	2.02	3.48	5.38	4.85	5.5	2.26	4.65	3.38
	7	2.71	2.42	1.57	2.02	2.11	2.04	2.16	1.82	2.02	3.48	5.38	4.85	5.5	2.26	4.65	3.38
	10	1.94	2.08	1.49	2.89	2.63	3.4	2.61	1.43	4.89	3	3.67	4.88	4.89	3.39	3.49	2.93
	14	2.12	2.53	1.47	2.99	1.86	2.88	2.19	1.03	5.04	4.25	3.8	5.95	2.19	3.33	4.04	4.87
