# Supplementary material for: The mTOR inhibitor rapamycin suppresses trigeminal neuropathic pain and p-MKK4/p-p38 mitogen-activated protein kinase-mediated microglial activation in the trigeminal nucleus caudalis of mice with infraorbital nerve injury
Source: Front Mol Neurosci. 2023 Apr 14;16:1172366. doi: 10.3389/fnmol.2023.1172366 (PMC10140572; doi:10.3389/fnmol.2023.1172366)
Supplement: Supplementary file 2 [file Data_Sheet_2_v1.ZIP › Figure 2/figure 2_rapa pain test.xlsx]

## Sheet: Sheet1
	Figure 2A_Mehcnaical allodynia
	Time after inection (Hour)	Group
		SAL (n=7)							RAPA 0.1 (n=8)								RAPA 0.3 (n=8)								RAPA 1.0 (n=8)
	0	0.008	0.002	0.008	0.02	0.008	0.008	0.02	0.008	0.008	0.008	0.02	0.008	0.02	0.008	0.02	0.008	0.008	0.008	0.02	0.008	0.008	0.008	0.008	0.008	0.008	0.008	0.02	0.008	0.008	0.008	0.008
	0.5	0.008	0.04	0.008	0.008	0.008	0.008	0.02	0.008	0.008	0.008	0.008	0.008	0.02	0.008	0.02	0.008	0.008	0.008	0.02	0.008	0.008	0.02	0.008	0.008	0.008	0.02	0.02	0.02	0.008	0.02	0.02
	1	0.008	0.02	0.008	0.02	0.008	0.008	0.02	0.008	0.008	0.008	0.008	0.008	0.02	0.02	0.008	0.008	0.02	0.008	0.02	0.008	0.008	0.02	0.008	0.16	0.16	0.16	0.008	0.16	0.4	0.16	0.4
	2	0.004	0.02	0.008	0.02	0.02	0.008	0.008	0.02	0.02	0.008	0.008	0.008	0.008	0.02	0.008	0.02	0.02	0.02	0.004	0.008	0.02	0.02	0.008	0.004	0.004	0.02	0.008	0.02	0.02	0.04	0.008
	4	0.008	0.008	0.02	0.02	0.02	0.02	0.008	0.008	0.02	0.008	0.008	0.008	0.02	0.008	0.008	0.008	0.008	0.008	0.008	0.008	0.04	0.02	0.008	0.008	0.008	0.008	0.008	0.008	0.02	0.008	0.02
	Figure 2B_Cold allodynia
	Time after inection (Hour)	Group
		SAL (n=7)							RAPA 0.1 (n=8)								RAPA 0.3 (n=8)								RAPA 1.0 (n=8)
	0	5.04	4.25	3.8	6.18	3.98	7.1	5.86	3.36	3.79	4.22	3.37	5.52	6.23	5.95	7.56	4.14	2.67	5.13	3.36	5.69	7.74	5.8	4.13	5.95	2.19	3.33	4.04	7.59	7.06	4.56	7.93
	0.5	6.29	5.25	4.44	5.85	5.34	9.41	5.9	5.16	4.88	3.16	5.18	5.84	7.72	5.98	5.11	4.11	3.55	4.1	4.23	5.94	6.85	7.18	8.03	6.2	3.36	6.22	4.45	7.49	7.8	7.4	5.09
	1	6.34	5.63	5.63	4.82	5.2	6.22	5.35	5.11	4.19	3.04	5.95	7.52	8.69	4.36	9.07	4.4	3.53	3.33	3.88	5.44	6.11	6.06	5.21	3.5	2.09	4.04	1.29	2.59	2.39	1.1	3.08
	2	5.02	4.17	6.19	4.32	7.19	8.05	6.04	4.07	4.39	3.21	5.33	5.75	6.75	4.94	4.1	4.22	4.76	5.15	4.05	3.34	6.91	4.46	8.29	3.48	2.23	3.32	1.32	3.27	5.07	3.35	7.02
	4	5.18	4.4	4.4	5.69	5.23	5.14	7.7	5.02	4.11	1.89	5.18	7.41	5.24	4.23	6	4.79	3.99	5.49	3.21	3.13	6.24	4.46	8.28	4.53	3.18	5.97	0.89	5.38	7.17	6.09	5.37
	Figure 2C_Mechanical allodynia
	Time after inection (Hour)	Group
		SAL (n=7)							RAPA (n=10)
	0	0.008	0.02	0.008	0.008	0.008	0.008	0.02	0.008	0.008	0.008	0.008	0.008	0.02	0.008	0.008	0.02	0.008
	0.5	0.008	0.008	0.02	0.008	0.008	0.008	0.02	0.02	0.04	0.008	0.02	0.02	0.008	0.02	0.008	0.008	0.008
	1	0.008	0.008	0.008	0.008	0.008	0.02	0.008	0.02	0.16	0.04	0.04	0.16	0.4	0.16	0.4	0.4	0.4
	2	0.008	0.02	0.008	0.002	0.02	0.008	0.008	0.02	0.02	0.02	0.008	0.02	0.02	0.02	0.02	0.02	0.008
	4	0.008	0.008	0.008	0.008	0.02	0.02	0.008	0.008	0.02	0.02	0.008	0.008	0.008	0.04	0.008	0.02	0.02
	0	0.008	0.02	0.02	0.008	0.02	0.02	0.008	0.008	0.008	0.008	0.008	0.008	0.008	0.008	0.008	0.008	0.008
	0.5	0.008	0.008	0.04	0.008	0.008	0.04	0.008	0.02	0.02	0.02	0.04	0.02	0.02	0.02	0.04	0.02	0.04
	1	0.008	0.02	0.008	0.008	0.02	0.008	0.008	0.04	0.16	0.4	0.16	0.04	0.16	0.4	0.16	0.4	0.16
	2	0.002	0.02	0.008	0.004	0.02	0.008	0.004	0.008	0.02	0.02	0.02	0.008	0.02	0.02	0.02	0.02	0.02
	4	0.008	0.008	0.008	0.008	0.008	0.008	0.008	0.008	0.008	0.008	0.008	0.008	0.008	0.008	0.008	0.008	0.008
	0	0.008	0.002	0.008	0.008	0.008	0.008	0.02	0.008	0.008	0.008	0.008	0.008	0.008	0.008	0.008	0.008	0.008
	0.5	0.008	0.04	0.008	0.008	0.008	0.02	0.02	0.008	0.008	0.02	0.008	0.02	0.008	0.008	0.02	0.02	0.008
	1	0.008	0.02	0.008	0.008	0.008	0.02	0.02	0.16	0.16	0.16	0.16	0.6	0.16	0.4	0.4	0.16	0.4
	2	0.004	0.02	0.008	0.008	0.008	0.02	0.02	0.004	0.004	0.02	0.008	0.02	0.02	0.02	0.04	0.02	0.008
	4	0.008	0.008	0.02	0.008	0.008	0.02	0.02	0.008	0.008	0.008	0.008	0.008	0.02	0.008	0.008	0.008	0.02
	Figure 2D_Cold allodynia
	Time after inection (Hour)	Group
		SAL (n=7)							RAPA (n=10)
	0	3.28	4.64	4.78	5.16	6.07	5.56	8.54	3.94	3.12	4.2	4.37	5.81	7.4	5.81	4.34	5.32	5.22
	0.5	3.37	2.28	4.5	6.08	4.95	6	6.76	1.39	1.85	3.53	1.28	7.36	3.06	6	7.33	4.21	6.72
	1	3.8	1.64	3.45	5.87	4.81	6.32	4.49	1.26	1.02	2.04	1.07	1.82	0.95	1.34	2.51	1.53	1.18
	2	4.94	1.41	4.23	2.82	4.9	6.55	4.34	3.64	2.02	3.02	5.2	1.58	3.12	2.49	4.75	2.35	2.2
	4	5.24	2.29	1.38	3.45	6.26	5.39	3.28	3.9	2.18	3.86	4.95	6.99	5.31	6.2	4.41	3.72	5.79
	0	5.16	3.65	4.4	5.04	4.13	7.77	5.59	5.33	2.03	5.33	2.48	3.43	4.75	5.54	6.43	4.13	2.03
	0.5	6.08	3.09	2.51	6.29	4.53	3.95	6.14	4.15	1.99	4.78	2.99	5.27	6.13	6.68	2.91	2.1	4.63
	1	5.87	4.29	3.55	6.34	3.43	5.49	4.94	2.05	1.37	3	0.76	1.65	0	1.76	2.06	1.37	0.79
	2	2.82	2.62	2.62	5.02	3.73	4.19	1.98	4.52	2.61	3.67	4.22	2.63	1.15	1.87	5.33	3.65	1.32
	4	3.45	4.48	5.32	5.18	1.38	5.41	3.2	5.16	2.01	3.97	3.82	3.44	5.32	4.58	5.03	4.16	3.79
	0	5.04	4.25	3.8	3.28	4.64	6	4.84	5.95	2.19	3.33	4.04	4.83	4.18	7.17	5.89	5.17	5.99
	0.5	6.29	5.25	4.44	3.37	4.66	4.17	5.73	6.2	3.36	6.22	4.45	2.33	4.08	6.29	5.93	4.28	3.29
	1	6.34	3.82	5.63	3.8	4.45	6.24	7.11	3.5	2.09	4.04	1.29	1.15	2.04	3.13	1.18	1.3	2.12
	2	5.02	4.17	6.19	4.94	6.04	3.13	6.14	3.48	2.23	3.32	1.32	1.39	1.82	3.17	2.75	3.18	1.74
	4	5.18	2.21	4.4	5.24	4.65	5.84	3.97	4.53	3.18	5.97	0.89	5.16	3.33	4.04	6.08	5.18	4.4
