# Supplementary material for: The mTOR inhibitor rapamycin suppresses trigeminal neuropathic pain and p-MKK4/p-p38 mitogen-activated protein kinase-mediated microglial activation in the trigeminal nucleus caudalis of mice with infraorbital nerve injury
Source: Front Mol Neurosci. 2023 Apr 14;16:1172366. doi: 10.3389/fnmol.2023.1172366 (PMC10140572; doi:10.3389/fnmol.2023.1172366)
Supplement: Supplementary file 3 [file Data_Sheet_3_v1.ZIP]

Archive with 22 entries (21 files):
- Figure 3/
- __MACOSX/._Figure 3
- Figure 3/Figure 3A,D_4EBP1.jpg
- __MACOSX/Figure 3/._Figure 3A,D_4EBP1.jpg
- Figure 3/Figure 3A,B_actin of mTOR,p-mTOR.jpg
- __MACOSX/Figure 3/._Figure 3A,B_actin of mTOR,p-mTOR.jpg
- Figure 3/Figure 3A,C_S6.jpg
- __MACOSX/Figure 3/._Figure 3A,C_S6.jpg
- Figure 3/Figure 3A-D.xlsx
- __MACOSX/Figure 3/._Figure 3A-D.xlsx
- Figure 3/Figure 3A,C_p-S6.jpg
- __MACOSX/Figure 3/._Figure 3A,C_p-S6.jpg
- Figure 3/Figure 3A,B_p-mTOR.jpg
- __MACOSX/Figure 3/._Figure 3A,B_p-mTOR.jpg
- Figure 3/Figure 3A,C_actin of S6,p-S6.jpg
- __MACOSX/Figure 3/._Figure 3A,C_actin of S6,p-S6.jpg
- Figure 3/Figure 3A,D_p-4EBP1.jpg
- __MACOSX/Figure 3/._Figure 3A,D_p-4EBP1.jpg
- Figure 3/Figure 3A,D_actin of 4EBP1,p-4EBP1.jpg
- __MACOSX/Figure 3/._Figure 3A,D_actin of 4EBP1,p-4EBP1.jpg
- Figure 3/Figure 3A,B_mTOR.jpg
- __MACOSX/Figure 3/._Figure 3A,B_mTOR.jpg
