# Supplementary material for: The mTOR inhibitor rapamycin suppresses trigeminal neuropathic pain and p-MKK4/p-p38 mitogen-activated protein kinase-mediated microglial activation in the trigeminal nucleus caudalis of mice with infraorbital nerve injury
Source: Front Mol Neurosci. 2023 Apr 14;16:1172366. doi: 10.3389/fnmol.2023.1172366 (PMC10140572; doi:10.3389/fnmol.2023.1172366)
Supplement: Supplementary file 3 [file Data_Sheet_3_v1.ZIP › Figure 3/Figure 3A-D.xlsx]

## Sheet: Sheet1
	Figure 3A,B_P-mTOR, mTOR
	No.	p-mTOR / mTOR
		SHAM	VEH	RAPA
	1	0.730892	1.26621	1.03552
	2	1.12178	0.986893	0.657808
	3	1.20418	0.981665	0.901855
	4	0.97679	0.925586	0.937326
	5	0.966363	0.833704	0.839272
	No.	mTOR / b-actin
		SHAM	VEH	RAPA
	1	0.819401	1.24727	0.991258
	2	1.1825	1.0083	0.814225
	3	1.18171	1.07591	0.988628
	4	0.947423	1.00957	1.00636
	5	0.868964	0.978019	0.990629
	Figure 3A,C_p-S6, S6
	No.	p-S6 / S6
		SHAM	VEH	RAPA
	1	1.09649	1.11996	1.2397
	2	1.20913	1.26904	1.38821
	3	1.1702	0.715726	0.617789
	4	0.485551	0.628491	0.648053
	5	1.03863	0.856248	0.696207
	No.	S6 / b-actin
		SHAM	VEH	RAPA
	1	0.980154	1.03352	1.09903
	2	1.15461	1.10251	0.992079
	3	0.861222	0.954907	0.792316
	4	1.14006	0.906526	0.911775
	5	0.86395	0.991652	1.18243
	Figure 3A,D_p-4EBP1, 4EBP1
	No.	p-4EBP1 / 4EBP1
		SHAM	VEH	RAPA
	1	1.47891	1.55799	1.83081
	2	1.54478	1.51792	1.41566
	3	0.37198	0.754975	0.52369
	4	0.844791	0.809978	0.537604
	5	0.759541	0.562103	0.514685
	No.	4EBP1 / b-actin
		SHAM	VEH	RAPA
	1	1.61388	1.37404	1.73364
	2	1.7115	1.43462	1.50317
	3	0.560393	0.532346	0.43608
	4	0.58498	0.51954	0.481593
	5	0.529249	0.467432	0.386738
