# Supplementary material for: The mTOR inhibitor rapamycin suppresses trigeminal neuropathic pain and p-MKK4/p-p38 mitogen-activated protein kinase-mediated microglial activation in the trigeminal nucleus caudalis of mice with infraorbital nerve injury
Source: Front Mol Neurosci. 2023 Apr 14;16:1172366. doi: 10.3389/fnmol.2023.1172366 (PMC10140572; doi:10.3389/fnmol.2023.1172366)
Supplement: Supplementary file 4 [file Data_Sheet_4_v1.ZIP]

Archive with 34 entries (33 files):
- Figure 4/
- __MACOSX/._Figure 4
- Figure 4/RAPA_scal bar.jpg
- __MACOSX/Figure 4/._RAPA_scal bar.jpg
- Figure 4/Figure 4A,D_4EBP1.jpg
- __MACOSX/Figure 4/._Figure 4A,D_4EBP1.jpg
- Figure 4/Figure 4E_SHAM.jpg
- __MACOSX/Figure 4/._Figure 4E_SHAM.jpg
- Figure 4/RAPA_scal bar_blod.jpg
- __MACOSX/Figure 4/._RAPA_scal bar_blod.jpg
- Figure 4/Figure 4A,B_actin of p-mTOR,mTOR.jpg
- __MACOSX/Figure 4/._Figure 4A,B_actin of p-mTOR,mTOR.jpg
- Figure 4/RAPA_scal bar.tif
- __MACOSX/Figure 4/._RAPA_scal bar.tif
- Figure 4/Figure 4A,B_p-mTOR.jpg
- __MACOSX/Figure 4/._Figure 4A,B_p-mTOR.jpg
- Figure 4/Figure 4E_RAPA.jpg
- __MACOSX/Figure 4/._Figure 4E_RAPA.jpg
- Figure 4/Figure 4A,D_p-4EBP1.jpg
- __MACOSX/Figure 4/._Figure 4A,D_p-4EBP1.jpg
- Figure 4/Figure 4A,D_actin of p-4EBP1, 4EBP1.jpg
- __MACOSX/Figure 4/._Figure 4A,D_actin of p-4EBP1, 4EBP1.jpg
- Figure 4/Figure 4A-D.xlsx
- __MACOSX/Figure 4/._Figure 4A-D.xlsx
- Figure 4/Figure 4A,B_mTOR.jpg
- __MACOSX/Figure 4/._Figure 4A,B_mTOR.jpg
- Figure 4/Figure 4A,B_actin of p-S6,S6.jpg
- __MACOSX/Figure 4/._Figure 4A,B_actin of p-S6,S6.jpg
- Figure 4/Figure 4E_VEH.jpg
- __MACOSX/Figure 4/._Figure 4E_VEH.jpg
- Figure 4/Figure 4A,B_p-S6.jpg
- __MACOSX/Figure 4/._Figure 4A,B_p-S6.jpg
- Figure 4/Figure 4A,B_S6.jpg
- __MACOSX/Figure 4/._Figure 4A,B_S6.jpg
