# Supplementary material for: The mTOR inhibitor rapamycin suppresses trigeminal neuropathic pain and p-MKK4/p-p38 mitogen-activated protein kinase-mediated microglial activation in the trigeminal nucleus caudalis of mice with infraorbital nerve injury
Source: Front Mol Neurosci. 2023 Apr 14;16:1172366. doi: 10.3389/fnmol.2023.1172366 (PMC10140572; doi:10.3389/fnmol.2023.1172366)
Supplement: Supplementary file 4 [file Data_Sheet_4_v1.ZIP › Figure 4/Figure 4A-D.xlsx]

## Sheet: Sheet1
	Supplement data A,B. p-mTOR, mTOR
	No.	p-mTOR / mTOR
		SHAM	VEH	RAPA
	1	0.359463	0.935427	1.12759
	2	0.753162	0.985624	0.495441
	3	0.451023	0.602422	0.605591
	4	1.49388	1.29605	1.06651
	5	1.68066	1.86965	1.55851
	6	1.16679	1.18662	2.26143
	7	1.09502	1.06564	0.639323
	No.	mTOR / b-actin
		SHAM	VEH	RAPA
	1	0.359463	0.935427	1.12759
	2	0.753162	0.985624	0.495441
	3	0.451023	0.602422	0.605591
	4	1.49388	1.29605	1.06651
	5	1.68066	1.86965	1.55851
	6	1.16679	1.18662	2.26143
	7	1.09502	1.06564	0.639323
	Supplement data A,C. p-S6, S6
	No.	p-S6 / S6
		SHAM	VEH	RAPA
	1	0.817421	1.90737	1.82081
	2	0.940702	1.82123	0.756599
	3	0.500569	1.87273	1.32429
	4	1.37651	1.87622	1.69171
	5	1.3648	1.51852
	No.	S6 / b-actin
		SHAM	VEH	RAPA
	1	0.556195	1.52218	0.420596
	2	0.704702	1.98534	0.318901
	3	1.59969	1.47705	1.12797
	4	0.782569	2.16782	0.752778
	5	1.35684		1.21237
	Supplement data A,D. p-4EBP1, 4EBP1
	No.	p-4EBP1 / 4EBP1
		SHAM	VEH	RAPA
	1	1.02743	1.18374	1.39531
	2	1.34983	1.81776	1.29804
	3	0.903317	0.951063	1.13058
	4	0.707435	0.578669	0.749343
	5	1.01199	1.09357	1.24325
	No.	4EBP1 / b-actin
		SHAM	VEH	RAPA
	1	1.35515	1.04656	1.1974
	2	0.811552	1.28003	1.20251
	3	0.860058	1.01144	0.906281
	4	1.02257	1.08162	1.041
	5	0.950676	1.20417	1.12675
