# Supplementary material for: The mTOR inhibitor rapamycin suppresses trigeminal neuropathic pain and p-MKK4/p-p38 mitogen-activated protein kinase-mediated microglial activation in the trigeminal nucleus caudalis of mice with infraorbital nerve injury
Source: Front Mol Neurosci. 2023 Apr 14;16:1172366. doi: 10.3389/fnmol.2023.1172366 (PMC10140572; doi:10.3389/fnmol.2023.1172366)
Supplement: Supplementary file 5 [file Data_Sheet_5_v1.ZIP]

Archive with 24 entries (23 files):
- Figure 5/
- __MACOSX/._Figure 5
- Figure 5/Figure 4D_RAPA.tif
- __MACOSX/Figure 5/._Figure 4D_RAPA.tif
- Figure 5/Figure 4A-C..xlsx
- __MACOSX/Figure 5/._Figure 4A-C..xlsx
- Figure 5/Figure 4D_SHAM_enlarged data.tif
- __MACOSX/Figure 5/._Figure 4D_SHAM_enlarged data.tif
- Figure 5/Figure 4A-C_actin of GFAP,Iba1.jpg
- __MACOSX/Figure 5/._Figure 4A-C_actin of GFAP,Iba1.jpg
- Figure 5/Figure 4D_SHAM.tif
- __MACOSX/Figure 5/._Figure 4D_SHAM.tif
- Figure 5/Figure 4A,C_Iba1.jpg
- __MACOSX/Figure 5/._Figure 4A,C_Iba1.jpg
- Figure 5/Figure 4A,B_GFAP.jpg
- __MACOSX/Figure 5/._Figure 4A,B_GFAP.jpg
- Figure 5/Figure 4E..xlsx
- __MACOSX/Figure 5/._Figure 4E..xlsx
- Figure 5/Figure 4D_VEH_enlarged data.tif
- __MACOSX/Figure 5/._Figure 4D_VEH_enlarged data.tif
- Figure 5/Figure 4D_VEH.tif
- __MACOSX/Figure 5/._Figure 4D_VEH.tif
- Figure 5/Figure 4D_RAPA_enlarged data.tif
- __MACOSX/Figure 5/._Figure 4D_RAPA_enlarged data.tif
