# Supplementary material for: The mTOR inhibitor rapamycin suppresses trigeminal neuropathic pain and p-MKK4/p-p38 mitogen-activated protein kinase-mediated microglial activation in the trigeminal nucleus caudalis of mice with infraorbital nerve injury
Source: Front Mol Neurosci. 2023 Apr 14;16:1172366. doi: 10.3389/fnmol.2023.1172366 (PMC10140572; doi:10.3389/fnmol.2023.1172366)
Supplement: Supplementary file 5 [file Data_Sheet_5_v1.ZIP › Figure 5/Figure 4A-C..xlsx]

## Sheet: Sheet1
	Figure 4A,B_GFAP
	No.	GFAP / b-acin
		SHAM	VEH	RAPA
	1	1.12206	0.991942	0.822829
	2	1.07233	1.00874	1.09779
	3	0.931441	0.980633	0.824324
	4	0.874172	1.03919	0.836542
	5	1	0.824324	1
	6	1.07233	1.09779	1.09779
	Figure 4A,C_Iba1
	No.	Iba1 / b-acin
		SHAM	VEH	RAPA
	1	0.480397	1.72483	0.729165
	2	0.693334	1.38835	1.19385
	3	1.33399	2.50937	1.2217
	4	0.998599	1.33412	1.04235
	5	1.56097	1.34403	0.696701
	6	0.932705	1.50989	1.28136
