# Supplementary material for: The mTOR inhibitor rapamycin suppresses trigeminal neuropathic pain and p-MKK4/p-p38 mitogen-activated protein kinase-mediated microglial activation in the trigeminal nucleus caudalis of mice with infraorbital nerve injury
Source: Front Mol Neurosci. 2023 Apr 14;16:1172366. doi: 10.3389/fnmol.2023.1172366 (PMC10140572; doi:10.3389/fnmol.2023.1172366)
Supplement: Supplementary file 5 [file Data_Sheet_5_v1.ZIP › Figure 5/Figure 4E..xlsx]

## Sheet: Sheet1
	Figure 4E_Iba-1
	No.	Iba-1
		SHAM	VEH	RAPA
	1	19314.7	21564.5	9343.89
	2	12241.2	22926.8	9160.13
	3	10935.5	22683	9949.45
	4	8792.13	21693.8	18307.8
	5	10935.5	22766.4	12550.2
