# Supplementary material for: The mTOR inhibitor rapamycin suppresses trigeminal neuropathic pain and p-MKK4/p-p38 mitogen-activated protein kinase-mediated microglial activation in the trigeminal nucleus caudalis of mice with infraorbital nerve injury
Source: Front Mol Neurosci. 2023 Apr 14;16:1172366. doi: 10.3389/fnmol.2023.1172366 (PMC10140572; doi:10.3389/fnmol.2023.1172366)
Supplement: Supplementary file 6 [file Data_Sheet_6_v1.ZIP]

Archive with 40 entries (38 files):
- Figure 5/
- __MACOSX/._Figure 5
- Figure 5/Figure 5A,C_p-ERK.jpg
- __MACOSX/Figure 5/._Figure 5A,C_p-ERK.jpg
- Figure 5/.DS_Store
- __MACOSX/Figure 5/._.DS_Store
- Figure 5/Figure 5A,D_actin of p38,p-p38.jpg
- __MACOSX/Figure 5/._Figure 5A,D_actin of p38,p-p38.jpg
- Figure 5/Figure 5E_SHAM.tif
- __MACOSX/Figure 5/._Figure 5E_SHAM.tif
- Figure 5/Figure 5A,C_actin of ERK,p-ERK.jpg
- __MACOSX/Figure 5/._Figure 5A,C_actin of ERK,p-ERK.jpg
- Figure 5/Figure 5A,D_p38.jpg
- __MACOSX/Figure 5/._Figure 5A,D_p38.jpg
- Figure 5/Figure 5F.xlsx
- __MACOSX/Figure 5/._Figure 5F.xlsx
- Figure 5/Figure 5A,B_p-JNK.jpg
- __MACOSX/Figure 5/._Figure 5A,B_p-JNK.jpg
- Figure 5/enlarged/
- __MACOSX/Figure 5/._enlarged
- Figure 5/Figure 5A,D_p-p38.jpg
- __MACOSX/Figure 5/._Figure 5A,D_p-p38.jpg
- Figure 5/Figure 5E_RAPA.tif
- __MACOSX/Figure 5/._Figure 5E_RAPA.tif
- Figure 5/Figure 5A-D.xlsx
- __MACOSX/Figure 5/._Figure 5A-D.xlsx
- Figure 5/Figure 5E_VEH.tif
- __MACOSX/Figure 5/._Figure 5E_VEH.tif
- Figure 5/Figure 5A,B_JNK.jpg
- __MACOSX/Figure 5/._Figure 5A,B_JNK.jpg
- Figure 5/Figure 5A,C_ERK.jpg
- __MACOSX/Figure 5/._Figure 5A,C_ERK.jpg
- Figure 5/Figure 5A,B_actin of JNK.jpg
- __MACOSX/Figure 5/._Figure 5A,B_actin of JNK.jpg
- Figure 5/enlarged/Figure 5E_VEH_enlarged data.tif
- __MACOSX/Figure 5/enlarged/._Figure 5E_VEH_enlarged data.tif
- Figure 5/enlarged/Figure 5E_RAPA_enlarged data.tif
- __MACOSX/Figure 5/enlarged/._Figure 5E_RAPA_enlarged data.tif
- Figure 5/enlarged/Figure 5E_SHAM_enlarged data.tif
- __MACOSX/Figure 5/enlarged/._Figure 5E_SHAM_enlarged data.tif
