# Supplementary material for: The mTOR inhibitor rapamycin suppresses trigeminal neuropathic pain and p-MKK4/p-p38 mitogen-activated protein kinase-mediated microglial activation in the trigeminal nucleus caudalis of mice with infraorbital nerve injury
Source: Front Mol Neurosci. 2023 Apr 14;16:1172366. doi: 10.3389/fnmol.2023.1172366 (PMC10140572; doi:10.3389/fnmol.2023.1172366)
Supplement: Supplementary file 6 [file Data_Sheet_6_v1.ZIP › Figure 5/Figure 5F.xlsx]

## Sheet: Sheet1
	Figure 5F. p-p38
	No.	p-p38
		SHAM	VEH	RAPA
	1	15.43	84	7.71
	2	16.88	23	6.33
	3	9.86	83	33.8
	4	2.73	24.5	0.2
	5	43.8	114.5	25.56
