# Supplementary material for: The mTOR inhibitor rapamycin suppresses trigeminal neuropathic pain and p-MKK4/p-p38 mitogen-activated protein kinase-mediated microglial activation in the trigeminal nucleus caudalis of mice with infraorbital nerve injury
Source: Front Mol Neurosci. 2023 Apr 14;16:1172366. doi: 10.3389/fnmol.2023.1172366 (PMC10140572; doi:10.3389/fnmol.2023.1172366)
Supplement: Supplementary file 6 [file Data_Sheet_6_v1.ZIP › Figure 5/Figure 5A-D.xlsx]

## Sheet: Sheet1
	Figure 5A,B_p-JNK, JNK
	No.	p-JNK / JNK
		SHAM	VEH	RAPA
	1	1.16253	1.09995	0.578279
	2	0.867228	1.05246	1.13536
	3	1.03609	0.774825	1.11239
	4	1.18689	1.01129	1.22537
	5	0.928968	1.02891	0.910786
	6	0.818293	1.00462	1.19506
	No.	JNK / b-actin
		SHAM	VEH	RAPA
	1	1.26948	0.950489	0.42203
	2	0.739554	0.965181	0.953578
	3	1.19869	0.746073	1.00692
	4	1.29414	1.0269	1.20576
	5	0.820528	0.959555	0.727091
	6	0.677606	1.01573	1.10866
	Figure 5A,C_p-ERK, ERK
	No.	p-ERK / ERK
		SHAM	VEH	RAPA
	1	1.1132	0.982014	0.846395
	2	0.888953	0.866221	0.732087
	3	0.969413	0.683915	1.57764
	4	0.995907	1.1885	1.52715
	5	0.661522	0.843957	1.40863
	6	1.37101
	No.	ERK / b-actin
		SHAM	VEH	RAPA
	1	0.914294	1.11196	1.3657
	2	1.08647	1.08381	0.910723
	3	1.10193	0.968063	1.21096
	4	1.08756	0.975735	0.994467
	5	0.940465	1.01925	0.80908
	6	0.869277
	Figure 5A,D_p-p38, p38
	No.	p-p38 / p38
		SHAM	VEH	RAPA
	1	0.991714	1.22541	1.2743
	2	0.995129	1.48716	0.545592
	3	0.967259	1.44809	1.35724
	4	0.846715	1.29064	1.14673
	5	1.19918	1.82505	0.777965
	No.	p38 / b-actin
		SHAM	VEH	RAPA
	1	0.991714	1.22541	0.778796
	2	0.995129	1.48716	0.545592
	3	0.967259	1.44809	1.35724
	4	0.846715	1.29064	1.14673
	5	1.19918	1.82505	0.777965
