# Supplementary material for: The mTOR inhibitor rapamycin suppresses trigeminal neuropathic pain and p-MKK4/p-p38 mitogen-activated protein kinase-mediated microglial activation in the trigeminal nucleus caudalis of mice with infraorbital nerve injury
Source: Front Mol Neurosci. 2023 Apr 14;16:1172366. doi: 10.3389/fnmol.2023.1172366 (PMC10140572; doi:10.3389/fnmol.2023.1172366)
Supplement: Supplementary file 7 [file Data_Sheet_7_v1.ZIP]

Archive with 38 entries (37 files):
- Figure 7/
- __MACOSX/._Figure 7
- Figure 7/Figure 6H_p-p38.tif
- __MACOSX/Figure 7/._Figure 6H_p-p38.tif
- Figure 7/Figure 6H_p-p38_enlarged data.tif
- __MACOSX/Figure 7/._Figure 6H_p-p38_enlarged data.tif
- Figure 7/Figure 6A_GFAP.tif
- __MACOSX/Figure 7/._Figure 6A_GFAP.tif
- Figure 7/Figure 6F_overlay_enlarged data.tif
- __MACOSX/Figure 7/._Figure 6F_overlay_enlarged data.tif
- Figure 7/Figure 6I_overlay_enlarged data.tif
- __MACOSX/Figure 7/._Figure 6I_overlay_enlarged data.tif
- Figure 7/Figrue 6B_p-p38.tif
- __MACOSX/Figure 7/._Figrue 6B_p-p38.tif
- Figure 7/Figure 6C_overlay_enlarged data.tif
- __MACOSX/Figure 7/._Figure 6C_overlay_enlarged data.tif
- Figure 7/Figure 6G_Iba1.tif
- __MACOSX/Figure 7/._Figure 6G_Iba1.tif
- Figure 7/Figure 6I_overlay.tif
- __MACOSX/Figure 7/._Figure 6I_overlay.tif
- Figure 7/Figure 6G_Iba1_enlarged data.tif
- __MACOSX/Figure 7/._Figure 6G_Iba1_enlarged data.tif
- Figure 7/Figrue 6B_p-p38_enlarged data.tif
- __MACOSX/Figure 7/._Figrue 6B_p-p38_enlarged data.tif
- Figure 7/Figrue 6D_NeuN.tif
- __MACOSX/Figure 7/._Figrue 6D_NeuN.tif
- Figure 7/Figure 6E_pp38.tif
- __MACOSX/Figure 7/._Figure 6E_pp38.tif
- Figure 7/Figrue 6D_NeuN_enlarged data.tif
- __MACOSX/Figure 7/._Figrue 6D_NeuN_enlarged data.tif
- Figure 7/Figure 6F_overlay.tif
- __MACOSX/Figure 7/._Figure 6F_overlay.tif
- Figure 7/Figure 6A_GFAP_enlarged data.tif
- __MACOSX/Figure 7/._Figure 6A_GFAP_enlarged data.tif
- Figure 7/Figure 6C_overlay.tif
- __MACOSX/Figure 7/._Figure 6C_overlay.tif
- Figure 7/Figure 6E_pp38_enlarged data.tif
- __MACOSX/Figure 7/._Figure 6E_pp38_enlarged data.tif
