# Supplementary material for: The mTOR inhibitor rapamycin suppresses trigeminal neuropathic pain and p-MKK4/p-p38 mitogen-activated protein kinase-mediated microglial activation in the trigeminal nucleus caudalis of mice with infraorbital nerve injury
Source: Front Mol Neurosci. 2023 Apr 14;16:1172366. doi: 10.3389/fnmol.2023.1172366 (PMC10140572; doi:10.3389/fnmol.2023.1172366)
Supplement: Supplementary file 8 [file Data_Sheet_8_v1.ZIP]

Archive with 18 entries (17 files):
- Figure 7/
- __MACOSX/._Figure 7
- Figure 7/Figure 7A,B_MKK3.jpg
- __MACOSX/Figure 7/._Figure 7A,B_MKK3.jpg
- Figure 7/Figure 7A,B_actin of mkk3,6.jpg
- __MACOSX/Figure 7/._Figure 7A,B_actin of mkk3,6.jpg
- Figure 7/Figure 7A,B_MKK6.jpg
- __MACOSX/Figure 7/._Figure 7A,B_MKK6.jpg
- Figure 7/Figure 7A,C_p-MKK4.jpg
- __MACOSX/Figure 7/._Figure 7A,C_p-MKK4.jpg
- Figure 7/Figure 7A,C_MKK4.jpg
- __MACOSX/Figure 7/._Figure 7A,C_MKK4.jpg
- Figure 7/Figure 7A,B_p-MKK3,6.jpg
- __MACOSX/Figure 7/._Figure 7A,B_p-MKK3,6.jpg
- Figure 7/Figure 7A-C.xlsx
- __MACOSX/Figure 7/._Figure 7A-C.xlsx
- Figure 7/Figure 7A,C_actin of mkk4,p-mkk4.jpg
- __MACOSX/Figure 7/._Figure 7A,C_actin of mkk4,p-mkk4.jpg
