# Supplementary material for: The mTOR inhibitor rapamycin suppresses trigeminal neuropathic pain and p-MKK4/p-p38 mitogen-activated protein kinase-mediated microglial activation in the trigeminal nucleus caudalis of mice with infraorbital nerve injury
Source: Front Mol Neurosci. 2023 Apr 14;16:1172366. doi: 10.3389/fnmol.2023.1172366 (PMC10140572; doi:10.3389/fnmol.2023.1172366)
Supplement: Supplementary file 8 [file Data_Sheet_8_v1.ZIP › Figure 7/Figure 7A-C.xlsx]

## Sheet: Sheet1
	Figure 7A,B. p-MKK3/6, MKK3, MKK6
	No.	p-MKK3,6 / b-actin
		SHAM	VEH	RAPA
	1	1.13846	1.28465	1.16603
	2	1.1198	1.36973	1.63431
	3	1.19914	0.548077	0.359337
	4	0.513512	0.546414	0.444549
	5	1.02909	0.723213	0.603183
	No.	MKK3 / b-actin
		SHAM	VEH	RAPA
	1	0.867204	0.952173	0.878374
	2	1.07023	1.1691	1.06952
	3	1.32288	1.06219	0.939677
	4	0.979075	0.639198	0.709162
	5	0.76061	0.899696	1.15487
	No.	MKK6 / b-actin
		SHAM	VEH	RAPA
	1	0.988321	0.911759	0.573594
	2	0.845609	1.0539	1.14943
	3	1.09156	1.14629	1.23179
	4	1.21226	1.15286	1.00854
	5	0.862251	1.01695	1.24189
	Figure 7A,C. p-MKK4, MKK4
	No.	p-MKK4/ MKK4
		SHAM	VEH	RAPA
	1	0.847794	1.7441	0.903939
	2	1.4113	1.72851	1.0259
	3	0.525	1.72457	1.38493
	4	1.09982	1.32778	1.21133
	5	1.11609	1.248	0.749533
			1.73321
	No.	MKK4 / b-actin
		SHAM	VEH	RAPA
	1	1.57644	1.52087	1.51463
	2	1.15693	1.65543	0.270359
	3	0.25375	0.418418	1.0738
	4	0.950239	0.980227	1.02812
	5	1.06264	1.0673	1.122
			1.5183
